# Supplementary material for: Epigenetic Stress and Long-Read cDNA Sequencing of Sunflower (Helianthus annuus L.) Revealed the Origin of the Plant Retrotranscriptome
Source: Plants (Basel). 2022 Dec 19;11(24):3579. doi: 10.3390/plants11243579 (PMC9784723; doi:10.3390/plants11243579)
Supplement: Supplementary file 1 [file plants-11-03579-s001.zip]

Archive with 1 entries (1 files):
- plants-2072757-supplementary.pdf
